# Supplementary material for: Genome-wide association study identifies multiple susceptibility loci for glioma
Source: Nat Commun. 2015 Oct 1;6:8559. doi: 10.1038/ncomms9559 (PMC4600760; doi:10.1038/ncomms9559)
Supplement: Supplementary Data 1 — Unadjusted association between glioma risk and SNP genotype stratified by tumour histology and molecular features in the French case-control series. [file ncomms9559-s2.xlsx]

## Sheet: All 
Supplementary Data 1: Unadjusted association between glioma risk and SNP genotype stratified by tumour histology and molecular features in the French case-control series
Odds ratios (ORs) derived with respect to the minor allele, highlighted in bold.
	rs648044 (11q23.2) C/T			rs1801591 (15q24.2) G/A			rs12230172 (12q21.2) G/A			rs3851634 (12q23.3) T/C			rs11196067 (10q25.2) A/T			rs1920116 (3q26.2) G/A
Subtype	Cases	OR (95% CI)	P-value	Cases	OR (95% CI)	P-value	Cases	OR (95% CI)	P-value	Cases	OR (95% CI)	P-value	Cases	OR (95% CI)	P-value	Cases	OR (95% CI)	P-value
All glioma	819	1.11 (0.97-1.28)	0.13	1115	1.35 (1.10-1.67)	0.005	1111	0.91 (0.82-1.03)	0.12	1115	0.91 (0.80-1.03)	0.13	1100	0.80 (0.71-0.90)	1.51x10-4	1115	0.95 (0.83-1.08)	0.43
Grade/Histology
II
Low-grade astrocytoma	55	1.08 (0.73-1.60)	0.7	78	2.22 (1.38-3.57)	0.001	76	0.97 (0.70-1.35)	0.88	78	0.91 (0.64-1.31)	0.62	76	0.75 (0.53-1.05)	0.091	78	0.89 (0.60-1.30)	0.53
Oligoastrocytoma	66	1.09 (0.76-1.57)	0.63	86	1.38 (0.81-2.34)	0.23	85	0.87 (0.64-1.19)	0.38	86	0.93 (0.66-1.31)	0.67	85	0.68 (0.49-0.94)	0.021	86	0.89 (0.62-1.28)	0.54
Oligodendroglioma	185	1.30 (1.03-1.63)	0.026	255	1.58 (1.14-2.19)	0.006	255	0.77 (0.64-0.94)	0.009	255	1.04 (0.84-1.28)	0.74	251	0.70 (0.57-0.86)	0.001	255	0.82 (0.65-1.03)	0.085
Overall	306	1.21 (1.00-1.46)	0.048	419	1.59 (1.21-2.09)	0.001	416	0.83 (0.71-0.97)	0.018	419	0.99 (0.83-1.18)	0.91	412	0.70 (0.60-0.83)	3.20x10-5	419	0.84 (0.70-1.02)	0.076
III
Anaplastic astrocytoma	34	0.65 (0.37-1.13)	0.13	45	1.92 (1.02-3.63)	0.043	45	0.73 (0.48-1.12)	0.15	45	0.60 (0.36-1.02)	0.057	45	0.56 (0.36-0.89)	0.013	45	1.36 (0.86-2.14)	0.19
Anaplastic oligoastrocytoma	72	1.15 (0.82-1.63)	0.42	94	1.51 (0.93-2.47)	0.098	94	1.09 (0.81-1.46)	0.58	94	1.18 (0.86-1.61)	0.31	92	0.73 (0.54-1.00)	0.048	94	0.77 (0.53-1.10)	0.15
Anaplastic oligodendroglioma	147	1.27 (0.99-1.63)	0.063	196	1.31 (0.91-1.90)	0.15	196	0.91 (0.73-1.12)	0.35	196	0.96 (0.76-1.21)	0.72	194	0.93 (0.75-1.16)	0.52	196	1.03 (0.81-1.32)	0.81
Overall	253	1.14 (0.93-1.39)	0.21	335	1.40 (1.04-1.88)	0.025	335	0.93 (0.78-1.10)	0.38	335	0.96 (0.80-1.16)	0.69	331	0.82 (0.69-0.98)	0.025	335	0.99 (0.81-1.21)	0.94
IV
GBM	199	0.92 (0.73-1.16)	0.5	279	0.93 (0.64-1.34)	0.68	278	1.02 (0.84-1.22)	0.88	279	0.74 (0.60-0.92)	0.005	277	0.94 (0.78-1.13)	0.5	361	1.03 (0.85-1.25)	0.74
Molecular features
1p-19q co-deleted (1p-19q-codel)	85	1.29 (0.94-1.77)	0.12	114	1.58 (1.01-2.47)	0.047	114	0.78 (0.60-1.03)	0.078	114	0.98 (0.72-1.32)	0.87	111	0.79 (0.60-1.05)	0.098	114	0.86 (0.62-1.19)	0.36
1p-19q non-co-deleted	468	1.07 (0.91-1.26)	0.4	643	1.17 (0.92-1.51)	0.21	641	0.97 (0.70-1.35)	0.88	643	0.89 (0.77-1.03)	0.12	633	0.83 (0.72-0.95)	0.007	643	0.94 (0.80-1.10)	0.41
IDH1/IDH2 mutated (IDH-mut)	228	1.17 (0.95-1.45)	0.15	311	1.54 (1.14-2.07)	0.005	310	0.79 (0.66-0.94)	0.009	311	1.07 (0.88-1.29)	0.49	305	0.70 (0.58-0.85)	2.00x10-4	311	0.82 (0.66-1.01)	0.062
IDH1/IDH2 non-mutated	325	1.12 (0.93-1.34)	0.24	441	0.99 (0.74-1.34)	0.96	440	0.96 (0.82-1.12)	0.57	441	0.85 (0.72-1.01)	0.063	434	0.89 (0.76-1.04)	0.16	441	1.00 (0.84-1.20)	1
EGFR amplified	85	1.14 (0.83-1.57)	0.42	119	1.29 (0.81-2.06)	0.28	119	0.95 (0.73-1.24)	0.71	119	0.85 (0.63-1.14)	0.28	117	0.90 (0.68-1.18)	0.44	119	0.86 (0.62-1.17)	0.33
EGFR non-amplified	467	1.15 (0.97-1.35)	0.1	635	1.22 (0.95-1.56)	0.12	633	0.88 (0.77-1.01)	0.065	635	0.95 (0.82-1.10)	0.49	624	0.80 (0.70-0.92)	0.002	635	0.96 (0.82-1.13)	0.64
TERT promoter mutation (p.TERT-mut)	179	1.03 (0.82-1.31)	0.78	244	0.89 (0.60-1.32)	0.55	244	0.92 (0.75-1.11)	0.37	244	0.85 (0.68-1.05)	0.13	240	0.91 (0.74-1.10)	0.32	244	0.93 (0.74-1.17)	0.52
TERT promoter non-mutated	123	1.34 (1.02-1.74)	0.033	173	1.16 (0.77-1.76)	0.48	171	0.81 (0.65-1.02)	0.071	173	0.91 (0.71-1.17)	0.45	169	0.74 (0.59-0.94)	0.013	173	0.88 (0.68-1.15)	0.36
p16 deleted	121	1.00 (0.76-1.32)	0.98	173	1.01 (0.66-1.54)	0.97	173	0.95 (0.76-1.18)	0.62	173	0.80 (0.62-1.03)	0.082	167	0.84 (0.67-1.07)	0.15	173	0.90 (0.69-1.17)	0.43
p16 non-deleted	421	1.19 (1.01-1.41)	0.04	567	1.22 (0.94-1.58)	0.14	565	0.88 (0.76-1.01)	0.064	567	0.98 (0.83-1.16)	0.81	560	0.80 (0.70-0.93)	0.003	567	0.97 (0.82-1.14)	0.67
9p deleted	128	0.94 (0.71-1.24)	0.65	176	1.14 (0.76-1.71)	0.54	176	0.95 (0.76-1.18)	0.62	176	0.85 (0.66-1.09)	0.21	172	0.84 (0.67-1.06)	0.15	176	0.95 (0.73-1.23)	0.7
9p non-deleted	324	1.24 (1.03-1.49)	0.02	453	1.31 (0.99-1.72)	0.059	451	0.83 (0.71-0.96)	0.015	453	0.98 (0.83-1.16)	0.81	446	0.82 (0.70-0.96)	0.012	453	0.88 (0.73-1.05)	0.16
10q deleted	191	0.89 (0.70-1.13)	0.33	267	1.03 (0.72-1.47)	0.89	266	1.02 (0.85-1.23)	0.82	267	0.77 (0.62-0.95)	0.016	263	0.85 (0.71-1.04)	0.11	267	1.01 (0.82-1.26)	0.9
10q non-deleted	280	1.31 (1.08-1.59)	0.006	385	1.44 (1.08-1.91)	0.012	384	0.78 (0.67-0.92)	0.003	385	0.96 (0.81-1.15)	0.69	377	0.82 (0.69-0.96)	0.017	385	0.93 (0.77-1.13)	0.47
7q amplified	106	0.95 (0.71-1.29)	0.75	153	1.18 (0.77-1.81)	0.46	153	0.94 (0.74-1.19)	0.59	153	0.78 (0.60-1.03)	0.076	149	0.89 (0.70-1.13)	0.34	153	0.89 (0.68-1.18)	0.43
7q non-amplified	125	0.99 (0.75-1.30)	0.92	167	1.16 (0.76-1.77)	0.48	166	0.75 (0.60-0.95)	0.015	167	1.08 (0.85-1.39)	0.53	163	0.72 (0.57-0.91)	0.007	167	0.78 (0.59-1.03)	0.083
IDH-mut + p.TERT-mut	51	1.16 (0.77-1.74)	0.47	66	1.14 (0.60-2.15)	0.7	66	0.81 (0.57-1.15)	0.24	66	1.08 (0.74-1.57)	0.7	65	0.97 (0.68-1.39)	0.88	66	0.99 (0.66-1.49)	0.96
IDH-mut + 1p-19q-codel	72	1.16 (0.82-1.63)	0.42	98	1.71 (1.07-2.73)	0.026	98	0.82 (0.61-1.09)	0.17	98	1.06 (0.77-1.45)	0.73	95	0.87 (0.64-1.17)	0.36	98	0.85 (0.60-1.20)	0.35
IDH-mut + 1p-19q-codel + p.TERT-mut	36	1.22 (0.76-1.96)	0.41	47	1.65 (0.86-3.17)	0.13	47	0.74 (0.49-1.12)	0.16	47	1.07 (0.69-1.67)	0.77	46	1.00 (0.66-1.53)	0.99	47	1.09 (0.69-1.74)	0.71
TP53 mutation (TP53-mut)	62	1.09 (0.75-1.74)	0.47	92	1.47 (0.89-2.43)	0.14	92	0.81 (0.60-1.09)	0.16	92	0.76 (0.54-1.07)	0.12	90	0.76 (0.56-1.04)	0.082	92	0.62 (0.42-0.92)	0.016
TP53 non-mutated	113	1.14 (0.86-1.51)	0.36	151	1.50 (1.01-2.24)	0.045	151	1.00 (0.79-1.27)	1	151	0.90 (0.69-1.17)	0.41	149	0.59 (0.45-0.77)	5.82x10-5	151	0.87 (0.66-1.16)	0.35
TP53-mut + IDH-mut	27	1.38 (0.81-2.35)	0.24	38	1.72 (0.84-3.52)	0.14	38	0.55 (0.34-0.89)	0.015	38	0.86 (0.51-1.44)	0.56	38	0.61 (0.38-0.99)	0.047	38	0.48 (0.25-0.92)	0.026
TP53-mut + p.TERT-mut	18	0.91 (0.45-1.83)	0.79	28	0.69 (0.21-2.24)	0.54	28	0.75 (0.44-1.28)	0.29	28	0.66 (0.35-1.25)	0.2	28	0.87 (0.51-1.49)	0.61	28	0.69 (0.36-1.36)	0.28
