# Supplementary material for: Genome-wide association study identifies multiple susceptibility loci for glioma
Source: Nat Commun. 2015 Oct 1;6:8559. doi: 10.1038/ncomms9559 (PMC4600760; doi:10.1038/ncomms9559)
Supplement: Supplementary Data 2 — eQTL analysis of rs11196067, rs648044, rs12230172, rs1801591 and rs3851634. [file ncomms9559-s3.xlsx]

## Sheet: rs11196067
eQTL analysis of rs11196067 (10q25.2)
Gene		Low Grade Glioma (TCGA)				GBM (TCGA)				Lymphoblastoid cells
Symbol	Ensembl ID	AA (127)	AT (186)	TT (58)	P	AA (47)	AT (59)	TT (26)	P	AA (131)	AT (152)	TT (66)	P
GPAM	ENSG00000119927	2014	2080.5	2387	0.63	893	935	910	0.43	393	411.5	403	0.35
TECTB	ENSG00000119913	5	8	7.5	0.51	5	10	5.5	0.52	0	0	0	0.6
GUCY2GP	ENSG00000243316	0	0	0	0.13	0	0	0	0.14	0	0	0	0.38
ACSL5	ENSG00000197142	601	526	656.5	0.01	461	429	468.5	0.76	1735	1748.5	1705	0.47
RP11-324O2.3	ENSG00000232934	12	11	12	0.69	6	5	4	0.45	16	16.5	16	0.56
ZDHHC6	ENSG00000023041	1598	1515.5	1526	0.55	1225	1296	1387	0.41	950	975	916	0.45
VTI1A	ENSG00000151532	1024	979	1072	0.53	511	537	517	0.79	795	835	841.5	0.72
RP11-214N15.5	ENSG00000234017	1	1	1	0.48	0	0	0.5	0.01	0	0	0	0.95
MIR4295	ENSG00000264763	0	0	0	0.33	0	0	0	0.96	0	0	0	0.53
RP11-25C19.3	ENSG00000233340	0	0	0	0.25	0	0	0	0.09	0	0	0	0.48
RP11-25C19.1	ENSG00000234221	0	0	0	0.82	0	0	0	0.04	0	0	0	0.12
RP11-57H14.4	ENSG00000260917	881	925.5	930.5	0.98	270	273	211.5	0.14	169	180.5	172	0.15
RP11-57H14.3	ENSG00000225292	10	8	9	0.16	1	1	1	0.88	1	1	0.5	0.06
TCF7L2	ENSG00000148737	2090	1955.5	1907.5	0.37	949	963	1038	0.84	12	12	11	0.45
RP11-57H14.2	ENSG00000233547	9	10	8	0.09	2	2	1	0.15	0	0	0	1
RP11-139K1.2	ENSG00000227560	0	0	0	0.29	0	0	0	0.33	0	0	0	0.96
RP11-258A12.3	ENSG00000237996	1	1	1	0.87	0	0	0	0.51	0	0	0	0.83
U7	ENSG00000238380	0	0	0	0.33	0	0	0	0.41	0	0	0	0.52
RP11-481H12.1	ENSG00000230018	9	12	14.5	0.07	11	9	7	0.77	0	0	0	0.39
HABP2	ENSG00000148702	11	9	10.5	0.64	8	21	19	0.03	0	0	0	0.8
NRAP	ENSG00000197893	14	12.5	16	0.25	11	15	10.5	0.25	0	0	0	0.73
CASP7	ENSG00000165806	397	438.5	498.5	0.04	627	699	586	0.16	813	866.5	757	0.09
RP11-211N11.5	ENSG00000234393	4	4.5	7	0.02	5	6	4	0.65	2	2	2	0.32

## Sheet: rs648044
eQTL analysis of rs648044 (11q23.2)
Gene		Low Grade Glioma (TCGA)				GBM (TCGA)				Lymphoblastoid cells
Symbol	Ensembl ID	TT (43)	TC (141)	CC (98)	P	TT (4)	TC (65)	CC (39)	P	TT (65)	TC (157)	CC (127)	P
RP11-839D17.2	ENSG00000227487	66	58	63.5	0.78	13	17	15	0.56	0	0	0	0.26
RP11-839D17.3	ENSG00000255129	31	37	34.5	0.77	22	21	29	0.18	7	7	7	0.78
TTC12	ENSG00000149292	77	122	105.5	0.05	422	200	268	0.57	204	219	211	0.9
ANKK1	ENSG00000170209	9	10	10.5	0.41	23.5	8	11	0.38	3	3	2	0.18
RP11-159N11.3	ENSG00000256757	0	1	2	3.8x10-3	1	1	2	0.56	0	0	0	0.62
DRD2	ENSG00000149295	96	108	127.5	0.22	34	85	74	0.3	0	0	0	0.16
MIR4301	ENSG00000265140	0	0	0	0.2	0	0	0	0.51	0	0	0	NA
TMPRSS5	ENSG00000166682	946	1011	990	0.66	252.5	327	483	0.07	9	8	9	0.22
RP11-661I21.2	ENSG00000256850	5	5	4	0.97	1.5	2	3	0.43	0	0	0	0.36
RP11-627G1.1	ENSG00000256091	0	1	1	0.6	0	0	0	0.26	0	0	0	0.96
ZW10	ENSG00000086827	717	802	936	5.7x10-5	542.5	712	832	0.16	628	707	686	0.13
RP11-667M19.1	ENSG00000243353	0	0	0	0.7	0	0	0	0.69	0	0	0	0.78
RP11-667M19.4	ENSG00000257070	0	0	0	0.74	0.5	0	0	0.98	0	0	0	0.06
RP11-667M19.2	ENSG00000256603	0	0	0	0.76	0	0	0	0.31	0	0	0	0.43
CLDN25	ENSG00000228607	0	0	0	0.42	0	0	0	0.48	0	0	0	0.29
ATF4P4	ENSG00000256167	13	11	12	0.76	1	3	3	0.08	2	2	2	0.94
RP11-667M19.5	ENSG00000255870	0	0	0	NA	0	0	0	NA	0	0	0	NA
LRRC37A13P	ENSG00000257101	0	0	0	0.79	0	0	0	0.59	0	0	0	0.56
USP28	ENSG00000048028	969	1022	1188	0.01	621.5	832	977	0.26	1167	1188	1144	0.77
RP11-667M19.10	ENSG00000256452	4	4	5	0.03	0.5	1	1	0.68	1	1	1	0.45
RP11-667M19.9	ENSG00000255710	6	6	8	0.03	2.5	2	3	0.62	4	4	4	0.94
U6	ENSG00000201687	0	0	0	0.8	0	0	0	0.72	0	0	0	0.48
HTR3B	ENSG00000149305	14	15	16	0.51	0.5	1	1	0.55	0	0	0	0.84
HTR3A	ENSG00000166736	2	3	2	0.39	7	2	1	0.14	1	1	1	0.5
ZBTB16	ENSG00000109906	1244	1214	1475	0.1	132.5	394	284	0.15	2	1	1	0.85
AP000908.1	ENSG00000221112	0	0	0	0.45	0	0	0	0.72	0	0	0	NA
RP11-64D24.2	ENSG00000256947	1	0	0	0.7	0.5	0	0	0.68	0	0	0	0.29
NNMT	ENSG00000166741	85	99	108.5	0.36	5891	2767	1744	0.6	0	0	0	0.5
RP11-64D24.4	ENSG00000256195	7	6	6.5	0.85	0	0	0	0.41	0	0	0	0.89
C11orf71	ENSG00000180425	733	775	809	0.25	304.5	340	465	0.16	86	85	85	0.97
RBM7	ENSG00000076053	892	965	1092	2.5x10-4	1028	1057	1089	0.67	499	526	516	0.59
RP11-212D19.4	ENSG00000255663	0	0	0	0.03	0	0	0	0.8	0	0	0	0.48
REXO2	ENSG00000076043	735	842	918	1.8x10-3	1341.5	1240	1223	1	116	116	119	0.87
RP11-212D19.5	ENSG00000256533	5	4	6	0.04	0	1	1	0.36	0	0	0	0.24
NXPE2P1	ENSG00000255982	0	0	0	0.44	0	0	0	0.9	0	0	0	0.16
NXPE1	ENSG00000095110	1	1	1	0.36	0	1	0	0.04	0	0	0	0.37
snoU13	ENSG00000238724	0	0	0	0.8	0	0	0	NA	0	0	0	NA
NXPE4	ENSG00000137634	0	0	0	0.27	1	0	0	0.28	0	0	0	0.52
RP11-172C16.4	ENSG00000256674	1	0	0	0.06	0	0	0	0.32	0	0	0	0.97
NXPE2	ENSG00000204361	28	27	30.5	0.06	3	4	3	0.85	0	0	0	0.99
ACA59	ENSG00000252870	0	0	0	NA	0	0	0	NA	0	0	0	0.43

## Sheet: rs1801591
eQTL analysis of rs1801591 (15q24.2)
Gene		Low Grade Glioma (TCGA)				GBM (TCGA)				Lymphoblastoid cells
Symbol	Ensembl ID	GG (300)	GA (86)	AA (3)	P	GG (113)	GA (23)	AA (2)	P	GG (285)	GA (62)	AA (2)	P
GOLGA6D	ENSG00000140478	0	0	0	0.89	0	0	0	0.39	0	0	0	0.84
Metazoa_SRP	ENSG00000244438	0	0	0	NA	0	0	0	NA	0	0	0	NA
DNM1P34	ENSG00000260357	18	17.5	9	0.46	2	2	1.5	0.58	0	0	0	0.53
ANP32BP1	ENSG00000259790	7	8	11	0.12	1	2	0	0.01	1	1	0.5	0.19
COMMD4	ENSG00000140365	2229.5	2217	2088	0.94	2597	2125	2075.5	0.32	1009	914.5	609.5	0.15
NEIL1	ENSG00000140398	877	777	787	0.27	500	421	336.5	0.37	160	177	101	0.45
MIR631	ENSG00000207636	0	0	0	NA	0	0	0	NA	0	0	0	NA
RP11-817O13.6	ENSG00000260591	16	13	10	0.34	8	6	3	0.4	4	5	6.5	0.51
MAN2C1	ENSG00000140400	4713	4655.5	5268	0.54	2713	2381	2775	0.83	1417	1459.5	1147.5	0.72
RP11-817O13.8	ENSG00000260274	44	43	39	0.28	41	34	29.5	0.14	24	23	17.5	0.36
SIN3A	ENSG00000169375	4053	4051	5139	0.67	2829	2535	1834	0.3	2100	1823	1649.5	0.19
RPL13P4	ENSG00000241890	0	0	0	0.05	0	0	0.5	0.92	0	0	0.5	0.93
CTD-2562G15.2	ENSG00000261714	0	0	0	0.17	0	0	0	0.73	0	0	0.5	0.35
PTPN9	ENSG00000169410	2247	2111	1839	0.7	2846	2424	1971.5	0.27	1073	952	799.5	0.21
CTD-2323K18.3	ENSG00000260165	0	0	0	0.63	0	0	0	0.03	0	0	0	0.78
CTD-2323K18.2	ENSG00000259931	0	0	0	0.45	0	0	0	0.05	0	0	0.5	0.82
CTD-2323K18.1	ENSG00000260269	9	7	13	0.02	7	7	6	0.66	7	6	3.5	0.21
AC105036.2	ENSG00000268932	0	0	1	0.49	0	0	1	0.17	0	0	0.5	0.26
AC105036.1	ENSG00000203473	2	2	3	0.6	1	0	0	0.24	0	0	0.5	0.74
AC105036.3	ENSG00000269521	15	15	11	0.59	0	0	0	0.7	0	0	0.5	0.02
SNUPN	ENSG00000169371	704	659.5	686	0.4	688	617	564	0.26	417	392	330	0.24
CTD-2026K11.3	ENSG00000260235	0	0	0	NA	0	0	0	NA	0	0	0	NA
CTD-2026K11.2	ENSG00000260206	2	2	2	0.92	1	1	1	0.74	0	0	1.5	0.01
IMP3	ENSG00000177971	2436	2463.5	2535	0.64	2072	1937	2327.5	0.37	1275	1294.5	1025	0.9
SNX33	ENSG00000173548	2258	2298	2514	0.59	1564	1426	1427.5	0.63	66	61.5	56.5	0.55
CSPG4	ENSG00000173546	5708	5653.5	3529	0.86	4625	4991	9766.5	0.28	44	43.5	24.5	0.39
CTD-2026K11.1	ENSG00000260892	0	0	0	NA	0	0	0	NA	0	0	0	NA
AC105020.1	ENSG00000203392	86.5	87.5	87	0.78	36	38	21.5	0.55	0	0	0	0.33
ODF3L1	ENSG00000182950	6	6	8	1	10	10	11	0.7	3	2.5	5.5	0.92
RP11-24M17.7	ENSG00000246877	15	14	15	0.82	11	9	7	0.2	1	1	0	0.14
RP11-24M17.4	ENSG00000260288	22	22	17	0.69	7	6	1.5	0.07	4	4	6	0.7
100652820	ENSG00000256530	2	2	0	0.38	2	3	1.5	0.69	2	2	3.5	0.66
RP11-24M17.3	ENSG00000260815	0	0	0	0.21	0	0	0	0.33	0	0	0	0.76
MIR4313	ENSG00000261043	2	2	1	0.98	0	0	0.5	0.95	0	0	0	0.58
MIR4313	ENSG00000265440	0	0	0	NA	0	0	0	NA	0	0	0	NA
RP11-24M17.5	ENSG00000187812	0	0	0	0.58	0	0	0	1.6x10-5	0	0	0	0.66
Metazoa_SRP	ENSG00000241807	0	0	0	0.86	0	0	0	NA	0	0	0	NA
DNM1P35	ENSG00000261820	0	0	0	0.42	0	0	0	NA	0	0	0	0.49
SNORD112	ENSG00000252372	0	0	0	0.86	0	0	0	NA	0	0	0	0.92
UBE2Q2	ENSG00000140367	2549.5	2564	2653	0.83	2344	2001	2714.5	0.42	861	814.5	544	0.12
Metazoa_SRP	ENSG00000266308	17	16	16	0.98	7	6	6.5	0.63	4	3	2	0.43
FBXO22	ENSG00000167196	817	827	808	0.62	1110	887	982	0.13	1229	1142	964.5	0.44
NRG4	ENSG00000169752	148.5	143	88	0.57	86	69	47.5	0.13	96	109.5	69.5	0.21
RP11-326L17.1	ENSG00000260685	2	2	1	0.34	3	1	2.5	0.3	0	1	0	0.09
C15orf27	ENSG00000169758	148	135.5	74	0.08	52	50	27	0.17	32	33.5	47	0.83
RP11-593F23.1	ENSG00000259422	2	2	1	0.77	1	1	0.5	0.3	0	1	0	0.05
ETFA	ENSG00000140374	3746	3709	2498	0.12	3576	2770	4052	0.21	4195	3965.5	2884	0.19
TYRO3P	ENSG00000259581	1	1	2	0.57	0	0	0	0.43	2	1	4	0.11
ISL2	ENSG00000159556	4.5	3	1	0.08	46	35	93	0.7	35	29	9.5	0.03
RP11-685G9.2	ENSG00000259514	0	0	0	0.22	1	1	1	0.27	2	1.5	0.5	0.16
SCAPER	ENSG00000140386	2511.5	2596	2985	0.43	853	782	892	0.94	419	414.5	341	0.58
RP11-331H13.1	ENSG00000261232	0	0	0	0.2	0	0	0	0.83	0	0	0	0.87
MIR3713	ENSG00000266449	0	0	0	0.96	0	0	0	NA	0	0	0	0.9
7SK	ENSG00000201510	0	0	0	0.89	0	0	0	0.95	0	0	0	0.9
RCN2	ENSG00000117906	5414	6006	8048	0.06	4800	4159	4933	0.28	553	534	398.5	0.46
Metazoa_SRP	ENSG00000243365	10	9	12	0.12	0	0	0	0.52	0	0	0	NA
KRT8P23	ENSG00000259565	2	2	2	0.83	2	2	0.5	0.42	0	0	0	0.92
PSTPIP1	ENSG00000140368	652	584	745	0.63	179	216	138.5	0.63	302	262.5	169	0.13
RP11-797A18.4	ENSG00000260787	80	83	36	0.53	44	44	53	0.8	5	4.5	5.5	0.93
RP11-797A18.3	ENSG00000259652	17	17.5	14	1	9	9	17	0.87	2	1	1.5	0.81
TSPAN3	ENSG00000140391	40582	40703	52918	0.15	26704	19601	24260.5	0.12	1393	1314.5	1306	0.67
PEAK1	ENSG00000173517	6458.5	7054	5604	0.43	2320	2089	2394	0.68	906	839	774	0.69
RP11-94P14.1	ENSG00000259722	0	0	0	0.6	0	0	0	0.64	0	0	0	0.87
RP11-741G21.1	ENSG00000230459	0	0	0	0.59	0	0	0	0.35	0	0	0	0.84

## Sheet: rs3851634
eQTL analysis of rs3851634 (12q23.3)
Gene		Low Grade Glioma (TCGA)				GBM (TCGA)				Lymphoblastoid cells
Symbol	Ensembl ID	TT (192)	TC (166)	CC (29)	P	TT (57)	TC (68)	CC (12)	P	TT (174)	TC (142)	CC (33)	P
RP11-266E14.1	ENSG00000257859	6	6	8	0.54	5	6.5	4	0.28	0	0	0	0.05
ST13P3	ENSG00000257773	90.5	94.5	93	0.66	1	1	1	0.65	0	0	0	0.81
RP11-114F10.2	ENSG00000257890	2	2	2	0.53	1	1	1	0.88	0	0	0	0.6
NUAK1	ENSG00000074590	1583	1666	1825	0.63	1066	1064.5	750	0.38	0	0	0	0.99
RP11-114F10.3	ENSG00000257438	1	1	1	0.98	0	0	0	0.26	0	0	0	0.6
RP11-185N2.1	ENSG00000257611	0	0	0	0.1	0	0	0	0.37	0	0	0	0.26
CKAP4	ENSG00000136026	3166.5	3128.5	3171	0.78	3349	3893	3352.5	0.1	933.5	962.5	949	0.89
RP11-651L5.2	ENSG00000258355	1	1	1	0.64	0	0	0	0.99	0	0	0	0.95
U7	ENSG00000238609	0	0	0	0.05	0	0	0	NA	0	0	0	NA
TCP11L2	ENSG00000166046	540.5	474	438	0.41	323	319.5	415.5	0.43	40	45	45	0.32
POLR3B	ENSG00000013503	895	893.5	951	0.86	579	538.5	401.5	0.3	294.5	322	296	0.11
RP11-144F15.1	ENSG00000257545	5	6	7	0.54	2	2	2	0.34	1	0	0	0.61
RFX4	ENSG00000111783	4978	4989.5	6161	0.43	4038	3580	3318	0.53	1	0	0	0.3
RP11-482D24.2	ENSG00000257711	7	6	7	0.29	6	6	6.5	0.89	1	1	0	0.94
RP11-482D24.3	ENSG00000257918	25	25	25	0.89	17	15.5	13	0.57	3	3	3	0.9
RIC8B	ENSG00000111785	1566.5	1631.5	1545	0.85	1271	1235.5	1086.5	0.84	329	353	324	0.13
EEF1B2P4	ENSG00000257119	0	0	0	0.37	2	2	4	0.73	0	0	0	0.2
RP11-124N23.1	ENSG00000240631	0	0	0	0.87	0	0	0	0.82	0	0	0	0.36
RP11-412D9.4	ENSG00000260329	143	135	138	0.48	68	80	81.5	0.42	12	14	14	0.04
C12orf23	ENSG00000151135	3228.5	3324	3481	0.56	2974	3007	2377	0.04	1815	1963	1930	0.14
MTERFD3	ENSG00000120832	1023	988	992	0.38	614	557.5	424	0.87	177	192.5	182	0.16
CRY1	ENSG00000008405	1834	1849	2007	0.35	1959	1634	1706.5	0.44	144.5	142	131	0.78
RP11-797M17.1	ENSG00000257548	0	0	1	0.01	0	0	1	0.5	0	0	0	0.16
SETP7	ENSG00000257444	0	0	0	0.26	0	0	0	NA	0	0	0	0.79
BTBD11	ENSG00000151136	519	477.5	564	0.81	289	191.5	330.5	0.25	0	0	0	0.8
SNORD74	ENSG00000200897	0	0	0	0.92	0	0	0	0.6	0	0	0	NA

## Sheet: rs12230172
eQTL analysis in rs12230172 (12q21.1)
Gene		Low Grade Glioma (TCGA)				GBM (TCGA)				Lymphoblastoid cells
Symbol	Ensembl ID	AA (69)	AG (200)	GG (120)	P	AA (30)	AG (64)	GG (44)	P	AA (57)	AG (187)	GG (105)	P
RP11-81K13.1	ENSG00000257434	7	7	10	0.04	1	0	1	0.08	0	0	0	0.42
KCNC2	ENSG00000166006	233	255.5	383.5	0.32	49	35	45	0.62	1	1	1	0.07
RP11-560G2.1	ENSG00000254451	0	0	0	0.36	0	0	0	0.78	0	0	0	0.31
RP11-404O18.1	ENSG00000258112	0	0	0	0.61	0	0	0	0.11	0	0	0	0.4
CAPS2	ENSG00000180881	467	448.5	482.5	0.23	214	208.5	237	0.59	85	81	79	0.47
RP11-560G2.2	ENSG00000257823	0	0	0	0.21	0	0	0	0.69	0	0	0	0.73
GLIPR1L1	ENSG00000173401	39	39.5	38	0.82	18	16	19.5	0.24	9	10	9	0.8
GLIPR1L2	ENSG00000180481	236	220	238.5	0.73	147	149	145	0.83	9	9	10	0.78
GLIPR1	ENSG00000139278	753	731	741.5	0.77	2432.5	1620	1429.5	0.03	551	528	508	0.12
RP11-585P4.5	ENSG00000257497	41	43	40	0.83	21.5	21	21.5	0.85	30	29	32	0.99
KRR1	ENSG00000111615	1102	1044.5	1165.5	0.21	730.5	726.5	710	0.8	925	914	852	0.43
RP11-114H23.1	ENSG00000258077	4	3	3	0.43	3	2	2.5	0.35	0	0	0	0.18
RP11-25J3.2	ENSG00000257777	0	0	0	0.35	0	0	0	0.5	0	0	0	0.89
RP11-114H23.3	ENSG00000258245	1	1	1	0.45	1	1	1	0.89	0	0	0	0.26
SNORA70	ENSG00000251893	0	0	0	0.55	0	0	0	0.39	0	0	0	0.03
RP11-114H23.2	ENSG00000258088	1	1	1	0.54	1	1	1	0.85	0	0	0	0.37
AC131012.1	ENSG00000264062	5	5	5	0.04	0	0	0	NA	0	0	0	NA
RP11-290L1.6	ENSG00000258091	0	0	0	0.88	0	0	0	0.56	0	0	0	NA
Metazoa_SRP	ENSG00000243420	0	0	0	0.25	0	0	0	NA	0	0	0	0.65
RP11-290L1.7	ENSG00000198923	0	0	0	0.37	0	0	0	0.56	0	0	0	0.36
RP11-290L1.5	ENSG00000257329	0	0	0	0.72	0	0	0	0.66	0	0	0	0.48
PHLDA1	ENSG00000139289	15330	16631.5	16170.5	0.62	8154.5	9387	7370.5	0.64	138	124	120	0.49
RP11-290L1.3	ENSG00000257453	1	1	1	0.52	1	1	0	0.1	0	0	0	0.62
RP11-290L1.2	ENSG00000257839	0	0	0	NA	0	0	0	NA	0	0	0	NA
NAP1L1	ENSG00000187109	25134	25412.5	25068	0.97	15806.5	14337.5	14102	0.3	27302	26997	26861	0.94
RP11-290L1.4	ENSG00000257941	5	5	5	0.49	1.5	1	2	0.57	2	2	2	0.87
RP11-453D16.1	ENSG00000258304	0	0	0	0.87	0	0	0	NA	0	0	0	NA
RP11-453D16.2	ENSG00000257872	0	0	0	0.79	0	0	0	0.59	0	0	0	0.94
U6	ENSG00000252858	0	0	0	0.37	0	0	0	NA	0	0	0	0.51
RP11-54A9.1	ENSG00000257219	6	5	6	0.1	20.5	18	17.5	0.72	0	0	0	0.43
7SK	ENSG00000223273	0	0	0	0.52	0	0	0	0.51	0	0	0	NA
BBS10	ENSG00000179941	1790	1812	2046	0.2	1144.5	1159	1326	0.45	243	243	239	0.53
OSBPL8	ENSG00000091039	4685	4676.5	5129	0.46	3255	2879	2705	0.16	1728	1753	1627	0.37
RP11-20E24.1	ENSG00000257526	15	15	16	0.26	14	11	12	0.33	3	3	3	0.46
RP11-613M5.1	ENSG00000213272	1	1	1	0.78	1	1	1	0.43	1	1	0	0.37
RP11-613M5.2	ENSG00000243071	2	2	2	0.33	6	5	5	0.29	3	3	2	0.86
RP11-613M5.3	ENSG00000241045	1	1	1	0.4	0	0	0	0.62	0	0	0	0.7
RP11-734E19.1	ENSG00000258090	2	2	2	0.64	1	1	1	0.4	0	0	0	0.31
ZDHHC17	ENSG00000186908	4306	4166	4737	0.09	2205.5	2171.5	2017.5	0.81	705	700	688	0.44
